# Supplementary material for: Screening of Serum Biomarkers of Coal Workers’ Pneumoconiosis by Metabolomics Combined with Machine Learning Strategy
Source: Int J Environ Res Public Health. 2022 Jun 9;19(12):7051. doi: 10.3390/ijerph19127051 (PMC9222502; doi:10.3390/ijerph19127051)
Supplement: Supplementary file 1 [file ijerph-19-07051-s001.zip]

Archive with 1 entries (1 files):
- ijerph-1735334-SI.pdf
